# Supplementary material for: Cryo- EM structure of the mycobacterial 70S ribosome in complex with ribosome hibernation promotion factor RafH
Source: Nat Commun. 2024 Jan 20;15:638. doi: 10.1038/s41467-024-44879-y (PMC10799931; doi:10.1038/s41467-024-44879-y)
Supplement: Supplementary file 11 — Source Data [file 41467_2024_44879_MOESM11_ESM.xlsx]

## Sheet: Figure 1a
Figure 1a	crude ribosome
Figure 1b	70S Dissociation
Figure 1c	70S association
Figure 1d	Sucrose pelleting assay
Figure 1f	2D micrograph

## Sheet: supplymentary Fig.
Supplementary Fig. 2		Gel picture
Supplementary Fig 3 repersentative 2D micrograph
